# Supplementary material for: Unveiling Hidden Aconitum Alkaloids in a Poisoning-Implicated Tincture by Untargeted Screening and Molecular Networking
Source: Toxins (Basel). 2026 Jun 5;18(6):255. doi: 10.3390/toxins18060255 (PMC13308474; doi:10.3390/toxins18060255)
Supplement: Supplementary file 1 [file toxins-18-00255-s001.zip]

Archive with 1 entries (1 files):
- toxins-4352396-supplementary.pdf
